# Supplementary material for: Distinct Replication Kinetics, Cytopathogenicity, and Immune Gene Regulation in Human Microglia Cells Infected with Asian and African Lineages of Zika Virus
Source: Microorganisms. 2024 Sep 5;12(9):1840. doi: 10.3390/microorganisms12091840 (PMC11433722; doi:10.3390/microorganisms12091840)
Supplement: Supplementary file 1 [file microorganisms-12-01840-s001.zip]

Archive with 1 entries (1 files):
- microorganisms-3178538-supplementary.pdf
